# Supplementary material for: Deep learning for diagnosis of acute promyelocytic leukemia via recognition of genomically imprinted morphologic features
Source: NPJ Precis Oncol. 2021 May 14;5:38. doi: 10.1038/s41698-021-00179-y (PMC8121867; doi:10.1038/s41698-021-00179-y)
Supplement: Supplementary file 3 — Supplementary Data 1 [file 41698_2021_179_MOESM3_ESM.xlsx]

## Sheet: meta_table
Patient_ID	Diagnosis	Cohort	Age at Diagnosis	Gender	Number of Cells/Sample
Patient_00	APL	Discovery	29	Female	60
Patient_01	AML	Discovery	28	Male	133
Patient_02	AML	Discovery	29	Female	126
Patient_03	AML	Discovery	32	Female	125
Patient_04	AML	Discovery	62	Female	140
Patient_05	AML	Discovery	61	Male	153
Patient_06	AML	Discovery	81	Female	141
Patient_07	AML	Discovery	62	Male	131
Patient_08	AML	Discovery	69	Male	158
Patient_09	AML	Discovery	53	Male	112
Patient_10	AML	Discovery	78	Male	139
Patient_11	AML	Discovery	45	Female	123
Patient_12	AML	Discovery	76	Female	128
Patient_13	AML	Discovery	43	Female	129
Patient_14	APL	Discovery	21	Female	528
Patient_15	AML	Discovery	36	Female	182
Patient_16	AML	Discovery	74	Female	140
Patient_17	AML	Discovery	80	Male	152
Patient_18	APL	Discovery	71	Female	299
Patient_19	APL	Discovery	65	Female	246
Patient_20	APL	Discovery	62	Male	265
Patient_21	AML	Discovery	71	Female	120
Patient_22	APL	Discovery	59	Male	126
Patient_23	AML	Discovery	75	Female	128
Patient_24	AML	Discovery	40	Male	123
Patient_25	AML	Discovery	57	Male	168
Patient_26	AML	Discovery	74	Male	121
Patient_27	AML	Discovery	58	Male	128
Patient_28	AML	Discovery	73	Male	120
Patient_29	AML	Discovery	35	Male	122
Patient_30	AML	Discovery	77	Male	144
Patient_31	AML	Discovery	60	Male	119
Patient_32	APL	Discovery	83	Female	117
Patient_33	AML	Discovery	63	Male	130
Patient_34	AML	Discovery	61	Male	123
Patient_35	AML	Discovery	52	Female	119
Patient_36	AML	Discovery	68	Female	180
Patient_37	AML	Discovery	31	Female	137
Patient_38	AML	Discovery	66	Female	204
Patient_39	APL	Discovery	38	Male	149
Patient_40	APL	Discovery	65	Male	236
Patient_41	APL	Discovery	51	Male	95
Patient_42	AML	Discovery	57	Female	117
Patient_43	AML	Discovery	53	Male	124
Patient_44	AML	Discovery	63	Male	129
Patient_45	AML	Discovery	68	Male	131
Patient_46	AML	Discovery	74	Male	127
Patient_47	AML	Discovery	21	Male	147
Patient_48	AML	Discovery	78	Female	138
Patient_49	APL	Discovery	72	Male	74
Patient_50	AML	Discovery	39	Male	120
Patient_51	AML	Discovery	76	Male	157
Patient_52	AML	Discovery	61	Male	125
Patient_53	AML	Discovery	45	Female	120
Patient_54	AML	Discovery	64	Male	125
Patient_55	AML	Discovery	83	Male	127
Patient_56	AML	Discovery	53	Male	142
Patient_57	AML	Discovery	62	Male	157
Patient_58	AML	Discovery	60	Female	150
Patient_59	APL	Discovery	59	Male	92
Patient_60	APL	Discovery	51	Male	125
Patient_61	APL	Discovery	78	Female	222
Patient_62	APL	Discovery	60	Female	290
Patient_63	AML	Discovery	55	Male	116
Patient_64	AML	Discovery	81	Female	150
Patient_65	AML	Discovery	56	Male	130
Patient_66	AML	Discovery	64	Female	132
Patient_67	AML	Discovery	69	Male	126
Patient_68	APL	Discovery	50	Male	144
Patient_69	APL	Discovery	61	Male	116
Patient_70	AML	Discovery	69	Male	142
Patient_71	AML	Discovery	77	Male	123
Patient_72	AML	Discovery	72	Male	117
Patient_73	APL	Discovery	55	Male	104
Patient_74	AML	Discovery	77	Male	143
Patient_75	APL	Discovery	77	Female	491
Patient_76	AML	Discovery	77	Male	136
Patient_77	AML	Discovery	67	Male	98
Patient_78	AML	Discovery	61	Male	130
Patient_79	APL	Discovery	29	Male	52
Patient_80	APL	Discovery	38	Male	128
Patient_81	APL	Discovery	45	Male	123
Patient_82	APL	Validation	43	Female	93
Patient_83	AML	Validation	67	Male	140
Patient_84	APL	Validation	71	Male	110
Patient_85	APL	Validation	43	Male	130
Patient_86	AML	Validation	50	Male	122
Patient_87	AML	Validation	71	Male	110
Patient_88	AML	Validation	82	Male	154
Patient_89	AML	Validation	55	Male	120
Patient_90	AML	Validation	67	Male	142
Patient_91	APL	Validation	60	Male	149
Patient_92	AML	Validation	48	Male	122
Patient_93	APL	Validation	77	Male	112
Patient_94	APL	Validation	60	Male	123
Patient_95	AML	Validation	42	Male	257
Patient_96	AML	Validation	24	Male	116
Patient_97	APL	Validation	64	Male	83
Patient_98	AML	Validation	75	Female	139
Patient_99	AML	Validation	61	Male	244
Patient_100	APL	Validation	31	Female	151
Patient_101	AML	Validation	70	Male	227
Patient_102	APL	Validation	53	Female	136
Patient_103	APL	Validation	53	Male	102
Patient_104	APL	Validation	66	Male	133
Patient_105	APL	Validation	40	Male	143
